# Supplementary material for: Synergistic Efficacy of Doxycycline and Florfenicol Against Aeromonas hydrophilia and Morganella morganii Infections in Pelodiscus sinensis with Skin Ulcer Disease
Source: Vet Sci. 2025 Jun 23;12(7):611. doi: 10.3390/vetsci12070611 (PMC12298653; doi:10.3390/vetsci12070611)
Supplement: Supplementary file 1 [file vetsci-12-00611-s001.zip]

Archive with 1 entries (1 files):
- vetsci-3642058-supplementary.pdf
